# Supplementary material for: Does advancement in marker-less pose-estimation mean more quality research? A systematic review
Source: Front Behav Neurosci. 2025 Aug 22;19:1663089. doi: 10.3389/fnbeh.2025.1663089 (PMC12411509; doi:10.3389/fnbeh.2025.1663089)
Supplement: Supplementary file 4 [file Table_3.xlsx]

## Sheet: Sheet1
Article Information					Material and methods information													Result
Condition	Behavior Test	Year	Title	Journal	Animal	Genotype	Drug	List of Experiment	Tool used	Apparatus	Camera	Resolution	FPS	Keypoints num	Parameter of interest	Algorithm	Statistical methods	Behavioral Findings	Treatment Effects	Learning Insights	In-Vivo Result	Physio-Behavioral Coordination	Comparison (Control vs. Experimental)
Unilateral 6-OHDA lesion–induced Parkinsonism	Abnormal involuntary movements (AIMs) rating (axial, limb, orofacial); dystonia rating; open-field motion and geometric posture analyses	2021	Distinct patterns of dyskinetic and dystonic features following D1 or D2 receptor stimulation in a mouse model of parkinsonism	Neurobiology of Disease	Adult C57BL/6J mice (approximately 12 wk old; both sexes)	Wild-type; unilateral 6-OHDA lesion in medial forebrain bundle	L-DOPA (3/6 mg/kg); D1R agonist SKF38393 (3/6 mg/kg); D2/3 agonist quinpirole (0.5/1 mg/kg); D2R agonist sumanirole (2/4 mg/kg); D1R antagonist SCH23390 (0.05 mg/kg); D2R antagonist L741626 (4 mg/kg)	Dose–response AIMs & dystonia across 3 escalating doses (days 1–5) Challenge with D1R or D2R antagonist in L-DOPA and SUM groups High-speed open-field video at peak AIM window	DeepLabCut manual AIM & dystonia rating scales; MATLAB/Fiji for vector analyses; custom CNN for geometric measures	Transparent observation cages for AIMs/dystonia ratings; circular open-field arena on glass table for pose tracking	GoPro Hero 4 FLIR Grasshopper 3 (GS3-U3-23S6C-C)	1920 × 1080 px (GoPro); 640 × 480–1280 × 720 px for FLIR (not specified)	140 fps (open-field); 30 fps (GoPro AIM/dystonia)	6 landmarks: nose tip, left/right forepaw, left/right hindpaw, tail base	AIM subtype scores (axial, limb, orofacial) Dystonia scores per body segment (trunk/neck, forelimb, hindlimb, tail) Axial bending angle Hindpaw divergence angle Open-field speed & distance	ResNet-50 CNN for pose estimation IQR outlier filtering & p-cutoff ≥0.9 Manual rating algorithms for AIMs/dystonia	Repeated-measures ANOVA (dose × time) with Bonferroni post-hoc; Kruskal–Wallis & Mann–Whitney for nonparametric ratings; Pearson’s r for correlations; two-way and three-way ANOVAs	L-DOPA induced full spectrum of AIMs; SKF38393 induced mainly orofacial/limb AIMs; quinpirole & sumanirole induced predominantly axial AIMs Open-field: SKF38393 increased speed and arena coverage; SUM confined movement	D2 agonists produced more severe dystonia (trunk/limb) than D1 agonist (SKF38393) Sumanirole caused generalized dystonia including ipsilateral limbs; SKF38393 induced only Straub tail	Dyskinesia and dystonia peaked consistently at 20–60 min post-injection across doses Antagonist challenge showed D2R blockade (L741626) more effective than D1R blockade (SCH23390) at reducing axial and dystonic features	AIM scores and dystonia scores quantitatively distinguished D1 vs D2 receptor contributions Axial bending angle inversely correlated with trunk/neck dystonia (r = –0.956) Hindpaw angle positively correlated with hindlimb dystonia (r = 0.854)	High-speed pose metrics revealed dissociation between overall locomotor drive (increased by all agonists) and dystonic posturing (predominant with D2 agonists)	Total AIMs (20–60 min): L-DOPA > SKF38393, quinpirole, sumanirole (p < 0.05) Trunk dystonia: SUM vs SKF38393 (p < 0.001) Axial bending angle: L-DOPA/SUM (≈110°) vs vehicle/SKF38393 (≈130°) (p < 0.01) Hindpaw angle: SUM (≈60°) vs vehicle/SKF38393 (≈45°) (p < 0.01)
Mechanical pain hypersensitivity across multiple unilateral hind-paw pain models (formalin, UVB burn, zymosan, skin incision, knee CFA, SNI, sciatic crush)	Bottom-up home-cage exploration with interleaved FTIR paw-luminance capture and top-down body-pose tracking	2022	Automated preclinical detection of mechanical pain hypersensitivity and analgesia	PAIN	Adult C57BL/6J mice (10–15 wk, both sexes)	Wild-type	Intraplantar formalin; subcutaneous morphine (3 mg/kg); UVB burn; intraplantar zymosan; paw skin incision; knee CFA injection; spared nerve injury (SNI); sciatic nerve crush; ketorolac (1–10 mg/kg); diazepam (5 mg/kg)	Formalin ± morphine UVB burn model Zymosan inflammation Skin incision Knee CFA Spared nerve injury (SNI) Sciatic crush recovery Ketorolac dose–response Diazepam sedation von Frey withdrawal thresholds	FTIR paw-luminance capture; DeepLabCut Gaussian-MOG activity detection; PyTorch CNNs for grooming/paw-biting classification; force–luminance calibration	Black acrylic chamber on glass floor; NIR edge and transillumination LEDs; sub-floor camera enclosure; power-switched LED control via Raspberry Pi	Basler acA2000-50gmNIR GigE	500 × 500 px	25 fps (pose & FTIR); 50 Hz raw acquisition	7 (snout, centroid, 4 paws, tail base)	Paw-luminance ratio (ipsi/contra); locomotor distance; grooming & paw-biting event rates; force-to-luminance calibration slope	DeepLabCut; Gaussian Mixture Model; PyTorch CNNs for grooming/paw-biting for behavior; force-luminance linear mapping	Two-tailed t-tests; two-way ANOVA + Dunnett; paired/unpaired t-tests; χ² for behavioral phases; survival analysis; effect-size calculations	Formalin: biphasic decrease in paw-luminance ratio (0–5 min; 15–30 min) All unilateral models (UVB, zymosan, incision, CFA, SNI) show reduced luminance ratio indicating hypersensitivity Sciatic crush: ratio recovers by 2 wk	Morphine normalizes formalin-induced ratio asymmetry during walking but not rearing Ketorolac (3–10 mg/kg) reverses UVB & zymosan hypersensitivity ratio with n=5 Diazepam sedation decreases locomotion but does not affect pain-induced ratio asymmetry	Sciatic crush recovery: functional paw contact restored by 2 wk post-injury Formalin biphasic dynamics captured without external stimulus	Paw-luminance vs force: linear relationship (R²=0.85) across 0–30 g range CNN classifiers detect face/body grooming and paw-biting with F1 scores up to 0.90	Activity states (no/low/high) demarcated by pixel-change thresholds; sedation vs pain exhibit distinct activity vs hypersensitivity profiles	Formalin vs sham ratio: 0.65 ± 0.04 vs 0.98 ± 0.02 (p<0.001) Morphine vs formalin ratio: 0.90 ± 0.03 vs 0.65 ± 0.04 (p<0.01) Zymosan + ketorolac (3 mg/kg) ratio: 0.89 ± 0.05 vs saline: 0.72 ± 0.03 (p=0.033) Sciatic crush vs sham at 2 wk: 1.02 ± 0.03 vs 0.68 ± 0.05 (p<0.01)
Photothrombotic focal ischemic stroke in sensorimotor cortex of adult mice	Overground runway and horizontal ladder rung; comparator tests: rotarod, neurological scoring, cylinder test, single-pellet grasping	2022	Deep learning–based behavioral profiling of rodent stroke recovery	BMC Biology	Adult C57BL/6J mice (3 months old; both sexes); NSG mice used only to validate fur‐color tracking	Wild-type NSG (for network transfer tests)	Photothrombotic stroke induction (Rose Bengal + cold‐light illumination); perioperative analgesia (Novalgin drinking water)	Runway 3D gait across baseline, 3, 7, 14, 21 dpi Ladder rung skilled walk at same time points Rotarod accelerated fall test Neurological (Bederson) scoring Cylinder forelimb asymmetry Single‐pellet grasping task	DeepLabCut v2.1.5 (ResNet-50); custom R scripts for >100 kinematic parameters; random forest classification (scikit-learn); principal component analysis; manual annotation for ladder rung benchmarking	Plexiglas runway (156 × 11.5 × 11.5 cm) with two 45° mirrors; interchangeable irregular ladder (113 × 7 cm) for rung test; Ugo Basile rotarod; clear cylinder arena; single‐pellet reach box with vertical slot	GoPro Hero7; secondary cameras for supplemental angles	4000 × 3000 px	60 fps	10 body landmarks for side view (head, shoulders, elbows, wrists, iliac crest, hips, ankles, toes, tail base); 8 for bottom view (head, front and back paw centroids, tail base)	Gait synchronization; step cycle duration; stance/swing durations; vertical/horizontal paw trajectories; joint angles; step length; protraction/retraction; >100 additional kinematic features	ResNet‐50 CNN for pose; triangulation of multi‐view keypoints; IQR outlier filtering; random forest for feature importance; PCA for dimensionality reduction	RMSE for labeling accuracy; repeated‐measures ANOVA + Tukey’s HSD; paired/unpaired t‐tests; χ² for categorical metrics; random forest Gini importance with cross‐validation; PCA clustering; confusion matrices for classification accuracy	Acute (3 dpi): Increased gait asynchronization (p < 0.001), Increased step‐cycle duration (p = 0.05), altered paw‐angle amplitudes in contralateral limbs (p = 0.003) Partial recovery by 21 dpi: synchronization and cycle metrics return to baseline, but fine‐motor and forelimb deficits persist Ladder rung: contralesional misstep rate 182% front paw, 142% hind paw (p < 0.001)	Not applicable (no pharmacological intervention beyond analgesia)	Gait parameters over 3 weeks: acute kinematic deficits shift toward baseline cluster in PCA by 21 dpi Ladder‐rung errors in contralateral paw recover partially for hind paw (p = 0.397) but remain elevated in forepaw (p = 0.017)	Laser‐Doppler: ipsilesional CBF reduced to 72.1 ± 11.5% at 24 h (p < 0.0001) Histology: cortical infarct volume ~1.3 ± 0.2 mm³; microglial activation and glial scarring ipsilaterally	Runway runs selected to exclude pausing/grooming, ensuring consistent velocity states No direct physiological measures beyond behavioral kinematics	Synchronization index: baseline vs 3 dpi: 0.05 ± 0.01 vs 0.20 ± 0.03 (p < 0.001) Step‐cycle duration baseline vs 3 dpi: 0.48 ± 0.05 s vs 0.60 ± 0.07 s (p = 0.05) Ladder rung contralateral forepaw error: baseline 5.3 ± 8.4% vs 3 dpi 14.8 ± 10.1% (p < 0.001)
Thermal pain hypersensitivity models: acute chemical sensitization (AITC), chronic inflammatory sensitization (CFA), Tacr1⁺ PBN circuit manipulation	Thermal-plate assay Modified escape-learning thermal-plate test	2023	A Deep-Learning Driven Investigation of the Circuit Basis for Reflexive Hypersensitivity to Thermal Pain	Neuroscience	Adult CD1, CB6F1J, C57BL/6J, Tacr1-Cre transgenic mice (8–12 wk, both sexes)	Wild-type inbred strains; Tacr1-Cre for PBN manipulations	Intraplantar AITC (300 mg/kg) acute; intraplantar CFA chronic; i.p. CNO (hM3Dq); PBN ChETA + blue-light opto	Fixed-temperature trials (0–56 °C, 4 °C steps) Gradient increase (32→56 °C) & decrease (24→0 °C) Escape-learning (32→56 °C over 6 min × 5 days) Acute AITC sensitization Chronic CFA inflammation PBNTacr1 fiber photometry hM3Dq chemogenetic activation ChETA optogenetic activation	DeepLabCut 3D pose estimation; Ostinato/STUMPY motif extraction; hierarchical & 1D k-means clustering; fiber photometry (GCaMP6s); chemogenetics (hM3Dq); optogenetics (ChETA);	Orchid HC-01 hot/cold plate in acrylic chamber	Dual Logitech C615 webcams; side-view webcam; GoPro/CMOS for photometry	640 × 480	30 fps behavior; 20–50 Hz photometry; 60 fps opto validation	9 landmarks: nose, ears, spine, fore-/hind-paws, tail base/tip	Instantaneous speed, acceleration, elevation (Y-axis), distance travel, motif clusters, jump/lick frequency, escape latency	3D triangulation + geometric transform; IQR outlier removal; kinematic computation; Ostinato consensus motif detection; hierarchical clustering; 1D k-means on nose heigh	Two-tailed t-tests; two-way ANOVA + Bonferroni; mixed-effects models; χ² for motif proportions; survival analysis (escape latency)	Innocuous (12–36 °C): uniform speed (8–12 cm/s), steady elevated posture Noxious cold (<8 °C)/heat (>44 °C): intermittent spurts (peak >25 cm/s), jump rate 3–4/min, paw-lick in 70–80% trials Nose elevation precedes jumps by ~1 cm; five distinct posture–action motifs (p < 0.01)	AITC acute: –35% speed, –50% rearing at 22 °C (p < 0.001), preserved jump/lick at extremes CFA chronic: +45% peak speed & +30% jump rate at >44 °C (p < 0.01), no change ≤36 °C hM3Dq+CNO: restricted movement, replicates AITC pattern; at 56 °C shows CFA-like hyperlocomotion ChETA opto: transient movement restriction at innocuous & noxious heat	Escape learning: jump latency down from 12.4 ± 2.1 s to 4.8 ± 1.2 s by day 5 (p < 0.0001) Elevated nose jump motif up from 15% to 55% of trials (χ²=28.4, p < 0.0001) PBN Tacr1 activation during training accelerates motif shift (p < 0.01)	PBNTacr1 ΔF/F: <0.02 at ≤44 °C; 0.35 ± 0.05 during licking at 56 °C (p < 0.0001) No activation during jumps or non-nocifensive postures	Activity states: AITC induces quiescence (distance reduced to 30–50%, p < 0.001); CFA preserves ambient exploration but drives hyperlocomotion at ≥44 °C; hM3Dq decouples posture & speed like AITC; ChETA yields transient activity shifts	Speed: AITC vs saline at 24 °C: 8.2 ± 1.1 vs 12.6 ± 1.3 cm/s (p=0.001) Jump rate: CFA vs saline at 56 °C: 4.2 ± 0.5 vs 2.1 ± 0.4 jumps/min (p=0.05) ΔF/F: PBNTacr1 lick vs baseline: 0.35 ± 0.05 vs 0.01 ± 0.02 (p < 0.0001
Spared nerve injury (SNI) induced neuropathic pain CFA inflammatory pain model	Tail suspension posture assay	2023	Spared nerve injury causes motor phenotypes unrelated to pain in mice	bioRxiv (preprint)	C57BL/6J mice Adult male and female (8–15 wk)	Wild-type	SNI surgery (common peroneal & tibial nerve ligation); CFA (100 µL, i.pl.); gabapentin (30 mg/kg, i.p.); fenobam (30 mg/kg, i.p.); metformin (200 mg/kg × 7 days); carprofen (50 mg/kg, i.p.)	Von Frey mechanical thresholds Tail suspension posture tracking CFA inflammatory pain control Analgesic interventions (gabapentin, fenobam, metformin, carprofen)	DeepLabCut 2.1.1; k-means frame selection; MATLAB postural metric scripts	Clear plastic cylinder for tail suspension; smartphone mount; elevated mesh grid for Von Frey tests; injection rigs for CFA/analgesics	Google Pixel 3 smartphone camera	1920 × 1080 px	120 fps	6: tail base, trunk midpoint, right/left hindpaw heel, right/left hindpaw middle toes	Median movement of toe/heel relative to heel and body midline; ratios normalized to foot length	ResNet-50 pose network; p-cutoff ≥ 0.9 filtering; k-means frame selection; custom MATLAB for distance/ration computation	Mixed-effects two-way ANOVA with Sidak’s post hoc; two-way ANOVA; three-way ANOVA (pain × sex × time) with Tukey’s; Sidak’s multiple comparisons; p < 0.05 significance	SNI mice exhibit “flail foot”: ipsilateral toe/heel movement lower vs sham (p < 0.001) Contralateral limb movement also reduced (compensatory) Ipsilateral heel-to-midline distance decreased across 6 wk; contralateral unchanged Sex difference: males show midline decrease from week 1; females from week 4	CFA mice show mechanical hypersensitivity (Von Frey) but no midline posture change Gabapentin, fenobam, metformin, carprofen reverse Von Frey thresholds but do not reverse SNI-induced midline posture phenotypes	Von Frey hypersensitivity persists ~4–6 wk post-SNI Flail-foot movement deficits resolve by week 6, but midline posture deficits remain stable across 6 wk	Ipsilateral 50% withdrawal threshold lower to ~0.3 g post-SNI (vs ~1.5 g sham; p < 0.0001) Contralateral threshold transiently lower in weeks 2–4, returns baseline by week 6	SNI-induced posture changes occur independently of analgesic-induced changes in activity No direct physiological measures recorded concurrently	Ipsilateral heel-midline ratio: SNI 0.60 ± 0.04 vs sham 0.92 ± 0.03 (p < 0.0001) Ipsilateral toe-heel movement: SNI 0.008 ± 0.001 vs sham 0.015 ± 0.002 (p < 0.001) Withdrawal threshold: SNI 0.30 ± 0.05 g vs sham 1.45 ± 0.10 g (p < 0.0001)
Humanized App knock-in (AppNL-G-F) 5xFAD Alzheimer’s disease mouse models with or without fibrinogen-microglia blockade (Fggg390–396A)	Spontaneous open-field exploration; Morris water maze	2024	Machine learning reveals prominent spontaneous behavioral changes and treatment efficacy in humanized and transgenic Alzheimer’s disease models	Cell Reports	Adult C57BL/6J 5xFAD transgenic, WT littermates (male and female, 6–22 mo)	Wild-type AppNL-G-F knock-in; 5xFAD transgenic ± Fggg390–396A;	Fibrinogen-microglia interaction blockade via Fggg390–396A; Rose Bengal photothrombotic stroke; no pharmacological treatment beyond therapeutic mutation	Spontaneous open-field Morris water maze Fibrinogen blockade intervention	VAME pipeline; DeepLabCut pose estimation UMAP; hierarchical clustering; Markov chain sequence analysis; logistic regression classifiers	Circular open arena (∼30 cm diameter) with transparent floor for ventral video; Morris water maze tank; recording rigs for continuous video capture	Ventral-view grayscale camera; GoPro for water maze recordings	640 × 480 px	25 fps (behavior); 30–60 fps (water maze)	9 (nose, four paws, center, tail base, mid, tip)	Motif usage frequencies; motif transition probabilities; sequence entropy; motif speed; community dwell times; water maze distance and latency	VAME: variational autoencoder + RNN latent embeddings; k-means clustering for motifs; hierarchical community clustering; discrete Markov chain modeling; logistic regression classification	False discovery rate with Benjamini-Hochberg; two-way ANOVA; repeated-measures ANOVA; mixed-effects models; χ² tests; survival analysis; logistic regression cross-validation	AppNL-G-F (13 mo) show altered usage of 8/30 motifs: reduced walk/run, increased sit/rear 5xFAD (8–10 mo) alter 17/30 motifs and higher motif speeds Sequence analyses reveal increased randomness and premature transitions	Fggg390–396A restores motif usage and transition networks in 5xFAD to WT levels Logistic classifiers: VAME distinguishes 5xFAD vs control (100% accuracy), including rescued 5xFAD-Fggg390–396A	AppNL-G-F (22 mo) show mild spatial memory deficits in Morris water maze: increased distance (p=0.025) and latency (p=0.017) Spontaneous behavior alterations emerge at 13 mo, not at 6 mo	Fibrinogen blockade in 5xFAD-Fggg390–396A prevents neuroinflammation-mediated behavioral alterations; no direct neural recording but prior studies show reduced microgliosis and synaptic loss	N/A (no physiological measures recorded concurrently)	AppNL-G-F vs WT motif-transition entropy: increased by ~15% (p<0.01) 5xFAD vs WT motif-use delta index: +0.42 (p<0.001) 5xFAD-Fggg390–396A vs 5xFAD motif-use delta index: restored to WT (p<0.05)
Rett syndrome model: female Mecp2-heterozygous (Het) mice exhibiting X-linked mosaic MECP2 expression	Ethologically relevant pup retrieval task (habituation, isolation, retrieval phases)	2024	Multidimensional Analysis of a Social Behavior Identifies Regression and Phenotypic Heterogeneity in a Female Mouse Model for Rett Syndrome	The Journal of Neuroscience	Female CBA/CaJ Mecp2-heterozygous (B6.129P2-Mecp2tm1.1Bird) mice; wild-type littermate controls (6-week adolescent 10–12-week adult cohorts)	Wild-type; Mecp2-heterozygous (Het)	No exogenous drug; random X-chromosome inactivation yields mosaic MECP2 expression; analgesia via Novalgin water post-surgery	Pup retrieval: Trajectory metrics in habituation/isolation/retrieval phases Multidimensional PCA & k-means clustering per day and across days	DeepLabCut 2.2.0.3; Traj R package for trajectory metrics; PUMBAA pipeline for PCA/k-means; R for statistical analysis	Standard home cage inside sound‐ and light‐proof box; nest area delineated; infrared illumination for video capture	Foscam wired infrared IP camera recording	640 × 480 px	30 fps	10: nose, left ear, right ear, shoulder, spine1, spine2, left hindlimb, right hindlimb, tail base	Latency index; retrieval errors; distance; duration; mean speed; mean acceleration; step length; sinuosity; straightness; Emax; EmaxB; nonlinearity; irregularity	ResNet-50 CNN for pose; PCA for dimensionality reduction; k-means clustering (k=2); gap statistic for cluster validation	Mixed-effects ANOVA (genotype × day); two-way ANOVA; repeated-measures ANOVA; Kruskal–Wallis + Dunn’s post-hoc; gap statistic; χ² tests; survival analysis	Adult Het show higher latency index and more errors vs WT over all 6 days Two Het subgroups: non-regressors consolidate efficient retrieval; regressors improve early then regress by Day 5 No genotype differences during habituation/isolation phases	N/A (no pharmacological treatment)	WT & Het-nonregressors: latency & nonlinearity decrease over days, indicating learning Het-regressors: initial improvement followed by regression to baseline inefficiency by Day 5	N/A (no neural recordings in this study)	Activity states during habituation/isolation show no genotype differences; retrieval-specific trajectory inefficiencies indicate context-dependent sensorimotor integration deficits	Latency index Day 5: WT 0.12 ± 0.02 vs Het-NR 0.18 ± 0.03 (p<0.01) vs Het-R 0.32 ± 0.05 (p<0.0001) Nonlinearity Day 5: WT 0.14 ± 0.01 vs Het-NR 0.15 ± 0.02 (n.s.) vs Het-R 0.27 ± 0.03 (p<0.001) Distance Day 5: WT 0.85 ± 0.05 m vs Het-NR 0.92 ± 0.06 m (n.s.) vs Het-R 1.25 ± 0.08 m (p<0.0001)
Unilateral 6-OHDA-lesioned mice modeling dopamine depletion (Parkinsonism)	Open-field locomotion optogenetic tagging sessions; D2-MSN activation trials	2024	Dopamine lesions alter the striatal encoding of single‐limb gait	eLife	Adult C57BL/6J mice D1-Cre A2a-Cre transgenic mice ( both sexes; 10–14 weeks old)	D1-Cre (Drd1-Cre) A2a-Cre (Adora2a-Cre) hemizygotes; wild-type	Unilateral 6-hydroxydopamine (6-OHDA) lesion of medial forebrain bundle; intraperitoneal desipramine pre-treatment; optogenetic tagging via ChR2; D2-MSN photoactivation (ChR2, 5 min)	Baseline open-field gait recordings Open-field gait & tagging in lesioned mice D2-MSN opto-activation	SLEAP; opto-microprobe for single-unit recording & tagging; custom MATLAB/R scripts for gait and spike–phase analyses	60 × 60 cm open arena with transparent floor; infrared illumination; head-mounted headstage; opto-microprobe implant	Basler acA2040-90umNIR bottom-up camera	0.3 mm/pixel	80 fps for behavior; 120 Hz clock sync	6 (nose, tail base, left/right fore- and hind-paws)	Limb phase locking (stance/swing cycle), stride length/duration/speed, swing-to-stance ratio, whole-body speed, movement initiation rate, turning bias	SLEAP ResNet-based CNN for pose; Savitzky–Golay filtering; gait bout segmentation by speed & rhythmicity; phase extraction via trough/peak detection; vector‐angle spike–phase coupling; opto‐tagging latency test	Spike‐time jitter test; Pearson correlation; paired/unpaired t-tests; RM ANOVA; two-way and three-way ANOVA with post-hoc corrections; angular permutation tests; survival analysis	Healthy mice: lateral sequence gait, consistent stride kinematics (∼LR→LF→RR→RF) 6-OHDA mice: ipsiversive turning, reduced speed, shorter strides, lower initiation rate, increased stance duration	6-OHDA lesions: impaired movement initiation (lower starts/min), bradykinetic gait (less stride speed, more duration), altered limb coordination (reduced swing/stance ratio)	Gait impairments stable at 15 days post-lesion; no recovery over recording session	~45% of dorsal striatal neurons phase-locked to single-limb gait in healthy mice Balanced D1 vs D2 MSN phase coupling and start modulation in sham 6-OHDA: increased D2 MSN vector length (p<0.0001)	Mixed coding: ~90% of neurons encode movement initiation/cessation or speed; ~33% encode all three (limb phase, speed, start/stop)	Vector length (D2 MSNs): sham 0.11 ± 0.02 vs 6-OHDA 0.15 ± 0.03 (p<0.0001) Start modulation index (D1 vs D2): sham D1 > D2 (p=0.016); 6-OHDA no difference (p=0.86) Speed: sham 42 ± 5 mm/s vs 6-OHDA 28 ± 4 mm/s (p=0.002)
anxiety-like behavior	Elevated zero maze	2025	Machine learning and confirmatory factor analysis show that buprenorphine alters motor and anxiety-like behaviors in male, female, and obese C57BL/6J mice	Journal of Neurophysiology	Adult C57BL/6J mice (both sexes; 12 wk) diet-induced obese (DIO) males	Wild-type C57BL/6J	Subcutaneous injection of saline (0 mg/kg), buprenorphine (1.0 mg/kg, 10 mg/kg)	Elevated zero maze trials	DeepLabCut v2.3.6 SimBA v1.58.5 SAS 9.4 for mixed-model ANOVA; R/lavaan for confirmatory factor analysis	Elevated zero maze	Full-HD digital video camera	1920 × 1080 px	30	7 (nose, left/right ear, shoulder, center spine, left/right hindlimb, tail base)	Time in open region; latency to enter open; darting speed; total distance; head-dip + stretch-attend posture frequency	ResNet-50 CNN for pose; SimBA for event detection & cosmic scaling; structural equation modeling (CFA) for latent anxiety factor	Shapiro–Wilk normality, mixed-model repeated-measures ANOVA (mouse line × dose), Dunnett’s post hoc; CFA with Mardia’s test, RMSEA, CFI, SRMR	B6 males: dose-dependent decrease in time in open (–45% at 10 mg/kg), High latency (×3), High dart speed (+200%), More distance (+150%), less HD+SAP (–60%) B6 females: high dart speed & distance at high dose, no open-time change DIO: muted locomotor changes	Buprenorphine in B6 males/females produced anxiogenic profile (avoidance, hyper-darting) DIO mice showed blunted motor/anxiety responses	N/A (single-session design)	CFA-derived anxiety factor score increased significantly in B6 males (1.8 SD at 10 mg/kg) and females (1.2 SD), but not DIO; factor loadings: time_open (–0.57), distance (+0.61), dart_speed (+0.53), latency (+0.42), HD+SAP (–0.51)	N/A (no concurrent physiological measures)	Time_open B6 male: saline 120 ± 20 s vs 10 mg/kg 65 ± 15 s (p<0.001) Dart_speed B6 female: saline 12 ± 2 cm/s vs 10 mg/kg 24 ± 4 cm/s (p<0.001) HD+SAP B6 male: saline 15 ± 3 vs 10 mg/kg 6 ± 2 (p<0.001) DIO measures: ns vs control
